# Supplementary material for: Natural Language Processing of Clinical Notes on Chronic Diseases: Systematic Review
Source: JMIR Med Inform. 2019 Apr 27;7(2):e12239. doi: 10.2196/12239 (PMC6528438; doi:10.2196/12239)
Supplement: Multimedia Appendix 2 [file medinform_v7i2e12239_app2.xlsx]

## Sheet: Included papers
Author	Year	Title	Journal	Abstract	Publication Venue	Clinical Note Type (Nurse notes, Doctor notes, Radiology Reports, Pathology Reports)	Data Period	Institution (origin of data)	Country	Machine learning algorithm	Rule-Based	Disease	Disease Category	Tools	Dataset Size	Dataset Publicly Available	Dataset Language	Patients Sample Size	PPV(Precision)	NPV	Sensitivity(Recall)	Specificity(TNR)	F-Score	Accuracy	AUC-ROC
S. Pakhomov, S. A. Weston, S. J. Jacobsen, C. G. Chute, R. Meverden and V. L. Roger	2007	Electronic medical records for clinical research: Application to the identification of heart failure	The American Journal of Managed Care	Objective: To identify patients with heart failure (HF) by using language contained in the electronic medical record (EMR). Methods: We validated 2 methods of identifying HF through the EMR, which offers transcription of clinical notes within 24 hours or less of the encounter. The first method was natural language processing (NLP) of the EMR text. The second method was predictive modeling based o…	Clinical Medicine	EMRs	n/a	Mayo Clinic	USA	NB	terminology	heart failure	Diseases of the circulatory system	Not specified	159028	No	English	3658	49.3% - 82.2%	Not specified	81.6% , 56.0%	97.8% , 96.0%	Not specified	Not specified	Not specified
S. V. S. Pakhomov, P. L. Hanson, S. S. Bjornsen and S. A. Smith	2008	Automatic Classification of Foot Examination Findings Using Clinical Notes and Machine Learning	Journal of the American Medical Informatics Association	We examine the feasibility of a machine learning approach to identification of foot examination (FE) findings from the unstructured text of clinical reports. A Support Vector Machine (SVM) based system was constructed to process the text of physical examination sections of in- and out-patient clinical notes to identify if the findings of structural, neurological, and vascular components of a FE r…	Medical Informatics	Physical examination	2004	Mayo Clinic	USA	SVM	n/a	Type 2 Diabetes Mellitus	Endocrine, nutritional and metabolic diseases	Not specified	430	No	Not specified	145	Not specified	Not specified	Not specified	Not specified	Not specified	0.85	Not specified
D. H. Smith, E. S. Johnson, A. Russell, B. Hazlehurst, C. Muraki, G. A. Nichols, A. Oglesby and J. Betz-Brown	2008	Lower visual acuity predicts worse utility values among patients with type 2 diabetes	Springer Quality of Life Research	We estimated the quality of life impact of vision loss in a$\backslash$ncommunity-based population with diabetes.$\backslash$nWe randomly surveyed 4,000 members of a large health maintenance$\backslash$norganization with type 2 diabetes to assess quality of life using the$\backslash$nEQ-5D instrument. Visual acuity was obtained by automated text$\backslash$nprocessing of clinical notes recorded d…	Clinical Medicine	Optometrist and ophthalmologists clinical notes	2003 - 2004	Kaiser Permanente Northwest (KPNW) Center for Health Research, WA	USA	Statistical NLP, Linear Regression		Visual acuity related to diabetic retinopathy	Endocrine, nutritional and metabolic diseases	MediClass	4000	No	English	Not specified	Not specified	Not specified	Not specified	Not specified	Not specified	Not specified	Not specified
Serguei Pakhomov, Nilay Shah, Penny Hanson, Saranya Balasubramaniam Smith, Steven A.	2008	Automatic Quality of Life Prediction Using Electronic Medical Records	AMIA Symposium	Health related quality of life (HRQOL) is an important variable used as a risk factor for prognosis and as an outcome in clinical studies and for quality improvement. We explore the use of a general purpose natural language processing system (Metamap) in combination with Support Vector Machines (SVM) for predicting patient responses on standardized HRQOL assessment instruments from the text of ph…	Medical Informatics	Doctor notes	2001 – 2004	Mayo Clinic	USA	SVM	Medical concept extraction(Metamap)	Type 2 Diabetes Mellitus	Endocrine, nutritional and metabolic diseases	MetaMap	Not specified	No	English	669				Not specified	Not specified	Not specified	Not specified
V. Bashyam, W. Hsu, E. Watt, A. A. T. Bui, H. Kangarloo and R. K. Taira	2009	Problem-centric organization and visualization of patient imaging and clinical data	RadioGraphics	A patient's electronic medical record contains a large amount of unstructured textual information. As patient records become increasingly dense owing to an aging population and increased occurrence of chronic diseases, a tool is needed to help organize and navigate patient data in a way that facilitates a clinician's ability to understand this information and that improves efficiency. A system ha…	Clinical Medicine	Radiology reports and discharge summaries	n/a	University of California	USA	Statistical NLP	n/a	Primary brain tumor	Neoplasms	n/a	44	No	English	Not specified	0.88	Not specified	0.87	Not specified	Not specified	Not specified	Not specified
D. A. Hanauer, M. J. Englesbe, J. A. Cowan, Jr. and D. A. Campbell	2009	Informatics and the American College of Surgeons National Surgical Quality Improvement Program: automated processes could replace manual record review.	Journal of the American College of Surgeons	BACKGROUND: The American College of Surgeons National Surgical Quality Improvement Program (ACS-NSQIP) provides reliable, risk-adjusted outcomes data using standardized definitions and end points. Collection of the data is time consuming, and the surgical clinical nurse reviewers (SCNRs) can sample only a subset of all surgical cases. We sought to test the feasibility of using an informatics tool…	Clinical Medicine	EMRs	2001 – 2006	Veterans Affairs	USA	n/a	terminology; search	Myocardial Infarctation, Pulmonary Embolism	Diseases of the circulatory system	EMERSE	5894	No	English	Not specified	Not specified	Not specified	92,8% - 100%	93% - 95.9%	Not specified	Not specified	Not specified
A. Mykowiecka, M. Marciniak and Kup	2009	Rule-based information extraction from patients' clinical data	Journal of Biomedical Informatics	The paper describes a rule-based information extraction (IE) system developed for Polish medical texts. We present two applications designed to select data from medical documentation in Polish: mammography reports and hospital records of diabetic patients. First, we have designed a special ontology that subsequently had its concepts translated into two separate models, represented as typed featur…	Medical Informatics	Pathology reports / discharge summary	2001 – 2006	Warsaw health care institutions	Poland	n/a	manually-defined rules	Breast Cancer, Type 2 Diabetes Mellitus	Neoplasm / Endocrine, nutritional and metabolic diseases	NegEx	3045	No	Polish	Not specified	> 80%	Not specified	> 80%	Not specified	Not specified	Not specified	Not specified
H. Ware, C. J. Mullett and V. Jagannathan	2009	Natural language processing framework to assess clinical conditions.	Journal of the American Medical Informatics Association	OBJECTIVE The authors developed a natural language processing (NLP) framework that could be used to extract clinical findings and diagnoses from dictated physician documentation. DESIGN De-identified documentation was made available by i2b2 Bio-informatics research group as a part of their NLP challenge focusing on obesity and its co-morbidities. The authors describe their approach, which used a …	Medical Informatics	Doctor notes	n/a	i2b2 challenge	USA	n/a	concept detection and rule application	Obesity	Endocrine, nutritional and metabolic diseases	Not specified	700	Yes	English	Not specified	Not specified	Not specified	Not specified	Not specified	97.18%, 96.54%	Not specified	Not specified
Wei, Wei-Qi Tao, Cui C Jiang, Guoqian Chute, Christopher G	2009	A High Throughput Semantic Concept Frequency Based Approach for Pa- tient Identification: A Case Study Using Type 2 Diabetes Mellitus Clinical Notes	AMIA Symposium	Abstract: Current research on high throughput identification of patients with a specific phenotype is in its infancy. There is an urgent need to develop a general automatic approach for patient identification. Objective: We took advantage of Mayo Clinic elec- tronic clinical notes and proposed a novel method of combining NLP, machine learning, and ontology for automatic patient identification. We…	Medical Informatics	Clinical Notes	2007	Mayo Clinic	USA	SVM	NLP (ontologies)	Type 2 Diabetes Mellitus	Endocrine, nutritional and metabolic diseases	SNOMED	57707	No	English	3200	0.968		0.943	Not specified	0.956	Not specified	Not specified
M. a. Al-Haddad, J. Friedlin, J. Kesterson, J. a. Waters, J. R. Aguilar-Saavedra and C. M. Schmidt	2010	Natural language processing for the development of a clinical registry: a validation study in intraductal papillary mucinous neoplasms.	HPB	Medical natural language processing (NLP) systems have been developed to identify, extract and encode information within clinical narrative text. However, the role of NLP in clinical research and patient care remains limited. Pancreatic cysts are common. Some pancreatic cysts, such as intraductal papillary mucinous neoplasms (IPMNs), have malignant potential and require extended periods of survei…	Clinical Medicine	n/a (all type of patient notes in the EHRS)	1985 - 2009	Indiana University Hospital	USA	n/a	rule-based identification of keywords & phrases; NLP (ontologies)	Papillary mucinous neoplasm (Pancreatic cysts)	Neoplasms	Regenstrief EXtraction Tool (REX)	165000	No	English	5694	0.95	Not specified	0.97	Not specified	Not specified	Not specified	Not specified
J. C. Denny, J. F. Peterson, N. N. Choma, H. Xu, R. A. Miller, L. Bastarache and N. B. Peterson	2010	Extracting timing and status descriptors for colonoscopy testing from electronic medical records	Journal of the American Medical Informatics Association	Colorectal cancer (CRC) screening rates are low despite confirmed benefits. The authors investigated the use of natural language processing (NLP) to identify previous colonoscopy screening in electronic records from a random sample of 200 patients at least 50 years old. The authors developed algorithms to recognize temporal expressions and 'status indicators', such as 'patient refused', or 'test …	Medical Informatics	Clinical Notes	n/a	Mayo Clinic	USA	n/a	manual identification of terms - hybrid	Colorectal Cancer	Neoplasms	Not specified	Not specified	No	English	200	Not specified	Not specified	0.91	Not specified	Not specified	Not specified	Not specified
I. J. Kullo, J. Fan, J. J. Pathak, G. K. Savova, Z. Ali and C. G. Chute	2010	Leveraging informatics for genetic studies: use of the electronic medical record to enable a genome-wide association study of peripheral arterial disease.	Journal of the American Medical Informatics Association	BACKGROUND:There is significant interest in leveraging the electronic medical record (EMR) to conduct genome-wide association studies (GWAS).$\backslash$n$\backslash$nMETHODS:A biorepository of DNA and plasma was created by recruiting patients referred for non-invasive lower extremity arterial evaluation or stress ECG. Peripheral arterial disease (PAD) was defined as a resting/post-exercise ankle…	Medical Informatics	EMRs	2006 – 2009	Mayo Clinic	USA	Not specified	identification of relevant terminology (cTAKES) - for smoking status	Peripheral Arterial Disease	Diseases of the circulatory system	cTakes	Not specified	No	English	2108	90% - 100%	Not specified	90% - 100%	Not specified	90% - 100%	Not specified	Not specified
S. V. S. Pakhomov, N. D. Shah, P. Hanson, S. C. Balasubramaniam and S. A. Smith	2010	Automated processing of electronic medical records is a reliable method of determining aspirin use in populations at risk for cardiovascular events	Informatics in primary care	Background Low-dose aspirin reduces cardiovascular risk; however, monitoring over-the-counter medication use relies on the time-consuming and costly manual review of medical records. Our objective is to validate natural language processing (NLP) of the electronic medical record (EMR) for extracting medication exposure and contraindication information. Methods The text of EMRs for 499 patients wit…	Medical Informatics	EMRs	1994	Mayo Clinic and University of Minnesota	USA	n/a	Perl regexp	Cardiovascular disease	Diseases of the circulatory system	Not specified	515	No	English	515	Not specified	Not specified	0.99	0.91	Not specified	Not specified	Not specified
Francisco S. Roque , Peter B. Jensen , Henriette Schmock, Marlene Dalgaard, Massimo Andreatta, Thomas Hansen, Karen Søeby, Søren Bredkjær, Anders Juul, Thomas Werge, Lars J. Jensen, Søren Brunak	2011	Using Electronic Patient Records to Discover Disease Correlations and Stratify Patient Cohorts	PLoS computational biology	Electronic patient records remain a rather unexplored, but potentially rich data source for discovering correlations between diseases. We describe a general approach for gathering phenotypic descriptions of patients from medical records in a systematic and non-cohort dependent manner. By extracting phenotype information from the free-text in such records we demonstrate that we can extend the info…	Medical Informatics	Nurse notes and Doctor Notes	1998 – 2008	Sct. Hans Mental Health Centre	Denmark	n/a	dictionary-based matching	Psychiatric illness	Mental and behavioural disorders	Not specified	Not specified	No	Danish	5543	Not specified	Not specified	Not specified	Not specified	Not specified	Not specified	Not specified
B. E. Chapman, S. Lee, H. P. Kang and W. W. Chapman	2011	Document-level classification of CT pulmonary angiography reports based on an extension of the ConText algorithm	Journal of Biomedical Informatics	In this paper we describe an application called peFinder for document-level classification of CT pulmonary angiography reports. peFinder is based on a generalized version of the ConText algorithm, a simple text processing algorithm for identifying features in clinical report documents. peFinder was used to answer questions about the disease state (pulmonary emboli present or absent), the certaint…	Medical Informatics	CT pulmonary angiography reports	n/a	Not specified	Not specified	n/a	Rule-based Classification	Polmunary embolism	Diseases of the circulatory system	peFinder,MARS	4657	No	English	Not specified	83%,96%,93%,90%	Not specified	98%,86%,94%,60%	Not specified	Not specified	Not specified	Not specified
A. J. Watson, J. O'Rourke, K. Jethwani, A. Cami, T. A. Stern, J. C. Kvedar, H. C. Chueh and A. H. Zai	2011	Linking Electronic Health Record-Extracted Psychosocial Data in Real-Time to Risk of Readmission for Heart Failure	Psychosomatics	Background: Knowledge of psychosocial characteristics that helps to identify patients at increased risk for readmission for heart failure (HF) may facilitate timely and targeted care. Objective: We hypothesized that certain psychosocial characteristics extracted from the electronic health record (EHR) would be associated with an increased risk for hospital readmission within the next 30 days. Met…	Clinical Medicine	EHRs	2003 – 2008	Massachusetts General Hospital	USA	n/a	regular expression	heart failure	Diseases of the circulatory system	Not specified	Not specified	No	English	729	Not specified	Not specified	>80%	>80%	Not specified	Not specified	Not specified
Xu, Hua Fu, Zhenming Shah, Anushi Chen, Yukun Peterson, Neeraja B Chen, Qingxia Mani, Subramani Levy, Mia A Dai, Qi Denny, Josh C	2011	Extracting and Integrating Data from Entire Electronic Health Records for Detecting Colorectal Cancer Cases	AMIA Symposium	Identification of a cohort of patients with specific diseases is an important step for clinical research that is based on electronic health records (EHRs). Informatics approaches combining structured EHR data, such as billing records, with narrative text data have demonstrated utility for such tasks. This paper describes an algorithm combining machine learning and natural language processing to d…	Medical Informatics	Discharge summaries, radiology reports, pathology notes	1999 – 2008	Vanderbilt University Medical Center	USA	SVM	Heuristic rule-based (search)	Colorectal cancer	Neoplasm	MedLEE	Not specified	No	English	17125	99.60%, 95%		99.6%, 95%	96.9%, 97%	99.6%, 93%	99.6%, 96%	Not specified
R. J. Carroll, W. K. Thompson, A. E. Eyler, A. M. Mandelin, T. Cai, R. M. Zink, J. A. Pacheco, C. S. Boomershine, T. A. Lasko, H. Xu, E. W. Karlson, R. G. Perez, V. S. Gainer, S. N. Murphy, E. M. Ruderman, R. M. Pope, R. M. Plenge, A. N. Kho, K. P. Liao and J. C. Denny	2012	Portability of an algorithm to identify rheumatoid arthritis in electronic health records	Journal of the American Medical Informatics Association	OBJECTIVES: Electronic health records (EHR) can allow for the generation of large cohorts of individuals with given diseases for clinical and genomic research. A rate-limiting step is the development of electronic phenotype selection algorithms to find such cohorts. This study evaluated the portability of a published phenotype algorithm to identify rheumatoid arthritis (RA) patients from EHR reco…	Medical Informatics	Inpatient and Outpatient visits	n/a	Vanderbilt University Medical Center, Northwestern University, Partners Healthcare	USA	Logistic regression	NLP (regular expressions)	Rheumatoid arthritis	Diseases of the musculoskeletal system and connective tissue	HITEx, MedEx, KnowledgeMap	Not specified	No	English	1266	0.9	Not specified	0.65	Not specified	Not specified	Not specified	0.95
J. C. Denny, N. N. Choma, J. F. Peterson, R. A. Miller, L. Bastarache, M. Li and N. B. Peterson	2012	Natural language processing improves identification of colorectal cancer testing in the electronic medical record	Medical Decision Making	BACKGROUND: Difficulty identifying patients in need of colorectal cancer (CRC) screening contributes to low screening rates. OBJECTIVE: To use Electronic Health Record (EHR) data to identify patients with prior CRC testing. DESIGN: A clinical natural language processing (NLP) system was modified to identify 4 CRC tests (colonoscopy, flexible sigmoidoscopy, fecal occult blood testing, and double c…	Medical Informatics	n/a (all type of patient notes in the EHRS)	2006	Vanderbilt University Medical Center	USA	n/a	identification of terminology; NLP (ontologies)	Colorectal cancer	Neoplasms	KMCI annotator (UMLS annotator)	Not specified	No	English	700	0.94	Not specified	0.93	Not specified	0.94	Not specified	Not specified
J. H. Garvin, S. L. DuVall, B. R. South, B. E. Bray, D. Bolton, J. Heavirland, S. Pickard, P. Heidenreich, S. Shen, C. Weir, M. Samore and M. K. Goldstein	2012	Automated extraction of ejection fraction for quality measurement using regular expressions in Unstructured Information Management Architecture (UIMA) for heart failure	Journal of the American Medical Informatics Association	OBJECTIVES Left ventricular ejection fraction (EF) is a key component of heart failure quality measures used within the Department of Veteran Affairs (VA). Our goals were to build a natural language processing system to extract the EF from free-text echocardiogram reports to automate measurement reporting and to validate the accuracy of the system using a comparison reference standard developed t…	Medical Informatics	echocardiogram reports	2006 – 2008	Veterans Affairs	USA	n/a	Regular expression	Left ventricular ejection fraction	Diseases of the circulatory system	UIMA	765	No	English	Not specified	100%(Doc Level), 95%(concept)	Not specified	98.41%(Doc Level), 88.9%(Concept level)	100%(Doc Level)	99.2%,91.9%	Not specified	Not specified
V. Jouhet, G. Defossez, A. Burgun, P. le Beux, P. Levillain, P. Ingrand and V. Claveau	2012	Automated classification of free-text pathology reports for registration of incident cases of cancer	Methods of Information in Medicine	OBJECTIVE: Our study aimed to construct and evaluate functions called classifiers , produced by supervised machine learning techniques, in order to categorize automatically pathology reports using solely their content. METHODS: Patients from the Poitou-Charentes Cancer Registry having at least one pathology report and a single non-metastatic invasive neoplasm were included. A descriptor weighting…	Clinical Medicine	Pathology reports	2008	Poitou-Charentes cancer registry	France	SVM	n/a	Non-metastatic invasive neoplasm	Neoplasms	SAS v9.1, WEKA v3.6.2	5121	no	French	Not specified	Not specified	Not specified	Not specified	Not specified	97% , 78%	97% , 79%	Not specified
N. K. Mishra, R. Y. Son and J. J. Arnzen	2012	Towards automatic diabetes case detection and ABCS protocol compliance assessment	Clinical medicine & research	OBJECTIVE: According to the American Diabetes Association, the implementation of the standards of care for diabetes has been suboptimal in most clinical settings. Diabetes is a disease that had a total estimated cost of \$ 174 billion in 2007 for an estimated diabetes-affected population of 17.5 million in the United States. With the advent of electronic medical records (EMR), tools to analyze da…	Clinical Medicine	Discharge summaries	n/a	Centers for Disease Control and Prevention (CDC)	USA	n/a	Rule-based classification - manual	Type 2 Diabetes Mellitus	Endocrine, nutritional and metabolic diseases	Not specified	889	No	English	Not specified	Not specified	Not specified	Not specified	Not specified	0.9865	Not specified	Not specified
R. Pivovarov and N. Elhadad	2012	A hybrid knowledge-based and data-driven approach to identifying semantically similar concepts	Journal of Biomedical Informatics	An open research question when leveraging ontological knowledge is when to treat different concepts separately from each other and when to aggregate them. For instance, concepts for the terms paroxysmal cough and nocturnal cough might be aggregated in a kidney disease study, but should be left separate in a pneumonia study. Determining whether two concepts are similar enough to be aggregated can …	Medical Informatics	n/a (all type of patient notes in the EHRS)	1990 - 2010	Columbia University Medical Center, New York, NY	USA	Similarity measures (distributional semantics)	Similarity measures (based on SNOMED-CT)	Chronic kidney diseases	Diseases of the genitourinary system	Not specified	403819	No	English	2569	Not specified	Not specified	Not specified	Not specified	Not specified	Not specified	0.92
J. J. Zopf, J. M. Langer, W. W. Boonn, W. Kim and H. M. Zafar	2012	Development of automated detection of radiology reports citing adrenal findings	Journal of Digital Imaging	The aim of this study was to determine the feasibility of automated detection of adrenal nodules, a common finding on CT, using a newly developed search engine that mines dictated radiology reports. To ensure Health Insurance Portability and Accountability Act compliance, we utilized a preexisting de-identified database of 32,974 CT reports from February 1, 2009 to February 28, 2010. Common adren…	Clinical Medicine	Radiology reports	2009 – 2010	Not specified	USA	n/a	rule-based identification of relevant findings	Systemic Lupus Erythematosus	Neoplasms	Not specified	32974	No	English	2865	0.91	0.998	0.973	0.993	Not specified	Not specified	Not specified
N. H. Heintzelman, R. J. Taylor, L. Simonsen, R. Lustig, D. Anderko, J. A. Haythornthwaite, L. C. Childs and G. S. Bova	2013	Longitudinal analysis of pain in patients with metastatic prostate cancer using natural language processing of medical record text	Journal of the American Medical Informatics Association	Objectives To test the feasibility of using text mining to depict meaningfully the experience of pain in patients with metastatic prostate cancer, to identify novel pain phenotypes, and to propose methods for longitudinal visualization of pain status. Materials and methods Text from 4409 clinical encounters for 33 men enrolled in a 15-year longitudinal clinical/molecular autopsy study of metastat…	Medical Informatics	n/a (all type of patient notes in the EHRS), discharge summaries for evaluation	1995 - 2005	PELICAN (Project to ELIminate lethal CANcer), i2b2	USA	n/a	rule based; NLP (ontologies)	Metastatic prostate cancer	Neoplasms	ClinREAD	4409	Yes	English	33	88%, 80%	Not specified	84%, 77%	Not specified	86% , 78%	Not specified	Not specified
N. J. Leeper, A. Bauer-Mehren, S. V. Iyer, P. LePendu, C. Olson and N. H. Shah	2013	Practice-Based Evidence: Profiling the Safety of Cilostazol by Text-Mining of Clinical Notes	PloS one	BACKGROUND: Peripheral arterial disease (PAD) is a growing problem with few available therapies. Cilostazol is the only FDA-approved medication with a class I indication for intermittent claudication, but carries a black box warning due to concerns for increased cardiovascular mortality. To assess the validity of this black box warning, we employed a novel text-analytics pipeline to quantify the …	Clinical Medicine	Clinical Notes	n/a	Stanford Translational Research Integrated Database and Mt. Sinai Hospital	USA	n/a	recognition and normalization of clinical concepts using ontologies	Peripheral Arterial Disease	Diseases of the circulatory system	Not specified	50000000	No	English	Not specified	Not specified	Not specified	Not specified	Not specified	Not specified	Not specified	Not specified
X.-O. Ping, Y.-J. Tseng, Y. Chung, Y.-L. Wu, C.-W. Hsu, P.-M. Yang, G.-T. Huang, F. Lai and J.-D. Liang	2013	Information Extraction for Tracking Liver Cancer Patients' Statuses: From Mixture of Clinical Narrative Report Types	Telemedicine and e-Health	OBJECTIVE To provide an efficient way for tracking patients' condition over long periods of time and to facilitate the collection of clinical data from different types of narrative reports, it is critical to develop an efficient method for smoothly analyzing the clinical data accumulated in narrative reports. MATERIALS AND METHODS To facilitate liver cancer clinical research, a method was develop…	Clinical Medicine	Various types of reports (ultrasound, radiology, pathology, operation, admission, discharge, ...)	1999 – 2009	Not specified	Taiwan	n/a	regular expression	Liver Cancer	Neoplasms	Not specified	Not specified	4500	English, Chinese	152	91.86 - 99.59%	Not specified	92.94% - 99.19%	Not specified	92.40% - 99.19%	96.15% - 100%	Not specified
A. Wright, A. B. McCoy, S. Henkin, A. Kale and D. F. Sittig	2013	Use of a support vector machine for categorizing free-text notes: Assessment of accuracy across two institutions	Journal of the American Medical Informatics Association	BACKGROUND: Electronic health record (EHR) users must regularly review large amounts of data in order to make informed clinical decisions, and such review is time-consuming and often overwhelming. Technologies like automated summarization tools, EHR search engines and natural language processing have been shown to help clinicians manage this information.$\backslash$n$\backslash$nOBJECTIVE: To dev…	Medical Informatics	EHRs	n/a	Birgham and Women's hospital	USA	SVM	n/a	Type 2 Diabetes Mellitus	Endocrine, nutritional and metabolic diseases	Not specified	3000	No	English	Not specified	Not specified	Not specified	Not specified	Not specified	0.935	Not specified	95.6%, 94.7%
Abhyankar, S. Demner-Fushman, D. Callaghan, F. M. McDonald, C. J.	2014	Combining structured and unstructured data to identify a cohort of ICU patients who received dialysis	Journal of the American Medical Informatics Association	OBJECTIVE To develop a generalizable method for identifying patient cohorts from electronic health record (EHR) data-in this case, patients having dialysis-that uses simple information retrieval (IR) tools. METHODS We used the coded data and clinical notes from the 24,506 adult patients in the Multiparameter Intelligent Monitoring in Intensive Care database to identify patients who had dialysis. …	Medical Informatics	physician discharge summaries, nursing progress notes, and radiology reports	2001 – 2008	Beth Israel Deaconess Medical Center	Israel	n/a	Search queries - IR	Dialysis	Diseases of the genitourinary system	SQL, Essie(search engine)	Not specified	Yes	English	24506	0.784	Not specified	1	Not specified	Not specified	Not specified	Not specified
M. R. Ananda-Rajah, D. Martinez, M. A. Slavin, L. Cavedon, M. Dooley, A. Cheng and K. A. Thursky	2014	Facilitating surveillance of pulmonary invasive mold diseases in patients with haematological malignancies by screening computed tomography reports using natural language processing	PloS one	Abstract Purpose: Prospective surveillance of invasive mold diseases (IMDs) in haematology patients should be standard of care but is hampered by the absence of a reliable laboratory prompt and the difficulty of manual surveillance. We used a high throughput technology, natural language processing (NLP), to develop a classifier based on machine learning techniques to screen computed tomography (C…	Clinical Medicine	CT reports	n/a	Not specified	Australia	SVM	n/a	Pulmonary invasive mold disease	Diseases of the respiratory system	Not specified	449	No	English	79	Not specified	Not specified	0.91	79 %	Not specified	Not specified	Not specified
N. Ashish, L. Dahm and C. Boicey	2014	University of California, Irvine-Pathology Extraction Pipeline: The pathology extraction pipeline for information extraction from pathology reports	Health Informatics Journal	We describe Pathology Extraction Pipeline (PEP)--a new Open Health Natural Language Processing pipeline that we have developed for information extraction from pathology reports, with the goal of populating the extracted data into a research data warehouse. Specifically, we have built upon Medical Knowledge Analysis Tool pipeline (MedKATp), which is an extraction framework focused on pathology rep…	Medical Informatics	Pathology reports	n/a	UCI Medical Center	USA	n/a	Regular Expression	Prostate Cancer, Breast cancer	Neoplasms	MedKATp	Not specified	No	Not specified	5468	Not specified	Not specified	Not specified	Not specified	Not specified	Not specified	Not specified
R. J. Byrd, S. R. Steinhubl, J. Sun, S. Ebadollahi and W. F. Stewart	2014	Automatic identification of heart failure diagnostic criteria, using text analysis of clinical notes from electronic health records	International Journal of Medical Informatics	Objective: Early detection of Heart Failure (HF) could mitigate the enormous individual and societal burden from this disease. Clinical detection is based, in part, on recognition of the multiple signs and symptoms comprising the Framingham HF diagnostic criteria that are typically documented, but not necessarily synthesized, by primary care physicians well before more specific diagnostic studies…	Medical Informatics	Clinical notes	2003 – 2010	Geisinger Clinic	USA	CHAID decision-tree	Annotate, Classify - hybrid	Heart Failure	Diseases of the circulatory system	LanguageWare, UIMA	3300000	No	English	6355	0.925	Not specified	0.896	Not specified	91%, 93.2%	Not specified	Not specified
D. S. Carrell, S. Halgrim, D. T. Tran, D. S. M. Buist, J. Chubak, W. W. Chapman and G. Savova	2014	Using natural language processing to improve efficiency of manual chart abstraction in research: The case of breast cancer recurrence	American Journal of Epidemiology	The increasing availability of electronic health records (EHRs) creates opportunities for automated extraction of information from clinical text. We hypothesized that natural language processing (NLP) could substantially reduce the burden of manual abstraction in studies examining outcomes, like cancer recurrence, that are documented in unstructured clinical text, such as progress notes, radiolog…	Clinical Medicine	pathology reports, progress notes, and radiology reports	1995 – 2012	Not specified	USA	n/a	Rule-based NLP	Breast Cancer	Neoplasms	cTAKES,Python,SQL	Not specified	No	English	1472	0.59	Not specified	0.92	0.96	Not specified	Not specified	Not specified
J. Jonnagaddala, S.-T. Liaw, P. Ray, M. Kumar and H.-J. Dai	2014	LNAI 8916 - HTNSystem: Hypertension Information Extraction System for Unstructured Clinical Notes	Springer Technologies and Applications of Artificial Intelligence	Hypertension (HTN) relevant information has great application potential in cohort discovery and building predictive models for prevention and surveillance. Unfortunately most of this valuable patient information is buried in the form of unstructured clinical notes. In this study we present HTN information extraction system called HTNSystem which is capable of extracting mentions of HTN and in-fer…	Computer Science	n/a (all type of patient notes in the EHRS)	2014	i2b2 challenge	USA	n/a	rule-based (MetaMap); NLP (ontologies)	Hypertension	Diseases of the circulatory system	HTNSystem (implement MetaMap)	1304	Yes	English	Not specified	Not specified	Not specified	Not specified	Not specified	0.83	Not specified	Not specified
Y. Luo, A. R. Sohani, E. P. Hochberg and P. Szolovits	2014	Automatic lymphoma classification with sentence subgraph mining from pathology reports	Journal of the American Medical Informatics Association	OBJECTIVE: Pathology reports are rich in narrative statements that encode a complex web of relations among medical concepts. These relations are routinely used by doctors to reason on diagnoses, but often require hand-crafted rules or supervised learning to extract into prespecified forms for computational disease modeling. We aim to automatically capture relations from narrative text without sup…	Medical Informatics	pathology reports	2000 – 2010	Massachusetts General Hospital	USA	Stanford parser, Gaston	n/a	lymphoma	Neoplasms	Stanford parser	Not specified	No	English	Not specified	Not specified	Not specified	Not specified	Not specified	Not specified	Not specified	Not specified
Y. Ou and J. Patrick	2014	Automatic structured reporting from narrative cancer pathology reports	e-Journal of Health Informatics	Objective: To extract pertinent information from narrative pathology reports and automatically populate structured templates. Materials and methods: A processing pipeline system has been developed which consists of: supervised machine learning based approach with conditional random field learner used for medical entity recognition, and rule-based methods for the population of structured templates…	Medical Informatics	pathology reports	2011	University of Sydney	Australia	CRF for entity tagging	rule based for template population - hybrid	Colorectal cancer	Neoplasms	Not specified	612	No	English	Not specified	0.8058	Not specified	0.7633	Not specified	0.784	Not specified	Not specified
A. A. Thomas, C. Zheng, H. Jung, A. Chang, B. Kim, J. Gelfond, J. Slezak, K. Porter, S. J. Jacobsen and G. W. Chien	2014	Extracting data from electronic medical records: Validation of a natural language processing program to assess prostate biopsy results	World Journal of Urology	OBJECTIVE: The extraction of specific data from electronic medical records (EMR) remains tedious and is often performed manually. Natural language processing (NLP) programs have been developed to identify and extract information within clinical narrative text. We performed a study to assess the validity of an NLP program to accurately identify patients with prostate cancer and to retrieve pertine…	Clinical Medicine	Pathology reports	2011	Southern California Kaiser Permanente Medical Region	USA	n/a	term identification	Prostate cancer	Neoplasms	Not specified	18453	No	English	Not specified	0.991	Not specified	0.991	0.999	Not specified	Not specified	Not specified
R. Vijayakrishnan, S. R. Steinhubl, K. Ng, J. Sun, R. J. Byrd, Z. Daar, B. A. Williams, C. DeFilippi, S. Ebadollahi and W. F. Stewart	2014	Prevalence of heart failure signs and symptoms in a large primary care population identified through the use of text and data mining of the electronic health record	Journal of Cardiac Failure	BACKGROUND The electronic health record (EHR) contains a$\backslash$ntremendous amount of data that if appropriately detected can lead$\backslash$nto earlier identification of disease states such as heart failure$\backslash$n(HF). Using a novel text and data analytic tool we explored the$\backslash$nlongitudinal EHR of over 50,000 primary care patients to identify$\backslash$nthe documentation of…	Clinical Medicine	Encounter notes in the EHRs	2001 - 2010	Geisinger Health System	USA	n/a	NLP (ontologies) recogntion of domain concepts and relations	Heart Failure	Diseases of the circulatory system	UIMA	Not specified	No	English	50625	Not specified	Not specified	Not specified	Not specified	Not specified	Not specified	Not specified
H. Wang, W. Zhang, Q. Zeng, Z. Li, K. Feng and L. Liu	2014	Extracting important information from Chinese Operation Notes with natural language processing methods	Journal of Biomedical Informatics	Extracting information from unstructured clinical narratives is valuable for many clinical applications. Although natural Language Processing (NLP) methods have been profoundly studied in electronic medical records (EMR), few studies have explored NLP in extracting information from Chinese clinical narratives. In this study, we report the development and evaluation of extracting tumor-related inf…	Medical Informatics	Pathology reports	2008	Zhongshan Hospital	China	CRF	term searching + regex	hepatic carcinomas	Neoplasms	Not specified	115	No	Chinese	115	Not specified	Not specified	Not specified	Not specified	0.635	Not specified	Not specified
L. Zhou, Y. Lu, C. J. Vitale, P. L. Mar, F. Chang, N. Dhopeshwarkar and R. A. Rocha	2014	Representation of Information about Family Relatives as Structured Data in Electronic Health Records	Applied Clinical Informatics	BACKGROUND: The ability to manage and leverage family history information in the electronic health record (EHR) is crucial to delivering high-quality clinical care. OBJECTIVES: We aimed to evaluate existing standards in representing relative information, examine this information documented in EHRs, and develop a natural language processing (NLP) application to extract relative information from fr…	Medical Informatics	Admission notes, Discharge summaries	2012	Birgham and Women's hospital	USA	n/a	Rule based NLP (domain lexicon + patterns)	Breast cancer, coronary artery diseases, colorectal cancer, Type 2 Diabetes Mellitus, and osteoporosis	Neoplasms / Diseases of the circulatory system	MTERMS	200	No	English	198	1	Not specified	0.974	Not specified	Not specified	Not specified	Not specified
Chaitanya P. Shivade, Preethi Raghavan, Eric Fosler-Lussier, Peter J. Embi, Noémie Elhadad, Stephen B. Johnson, Albert M. Lai	2014	A review of approaches to identifying patient phenotype cohorts using electronic health records.	Journal of the American Medical Informatics Association		Medical Informatics	Review paper	n/a	n/a	n/a	n/a	n/a	n/a	n/a	n/a	n/a	n/a	n/a	n/a	n/a	n/a	n/a	n/a	n/a	n/a	n/a
Spasić, Irena Livsey, Jacqueline Keane, John A. Nenadić, Goran	2014	Text mining of cancer-related information: Review of current status and future directions	International Journal of Medical Informatics		Medical Informatics	Review paper	n/a	n/a	n/a	n/a	n/a	n/a	n/a	n/a	n/a	n/a	n/a	n/a	n/a	n/a	n/a	n/a	n/a	n/a	n/a
S. Boytcheva, G. Angelova, Z. Angelov and D. Tcharaktchiev	2015	Text mining and big data analytics for retrospective analysis of clinical texts from outpatient care	Cybernetics and Information Technologies	This paper presents the results of an on-going research project for knowledge extraction from large corpora of clinical narratives in Bulgarian language, approximately 100 million of outpatient care notes. Entities with numerical values are mined in the free text and the extracted information is stored in a structured format. The Algorithms for retrospective analyses and big data analytics are ap…	Computer Science	Clinical narratives	n/a	Bulgarian National Health Insurance Fund	Bulgaria	n/a	terminology, Context-free grammar	Type 2 Diabetes Mellitus, Hypertension	Endocrine, nutritional and metabolic diseases / Diseases of the circulatory system	BITool	100000000	No	Bulgarian	6300000	0.92	Not specified	0.98	Not specified	Not specified	Not specified	Not specified
S. Bozkurt, J. A. Lipson, U. Senol and D. L. Rubin	2015	Automatic abstraction of imaging observations with their characteristics from mammography reports	Journal of the American Medical Informatics Association	BACKGROUND: Radiology reports are usually narrative, unstructured text, a format which hinders the ability to input report contents into decision support systems. In addition, reports often describe multiple lesions, and it is challenging to automatically extract information on each lesion and its relationships to characteristics, anatomic locations, and other information that describes it. The g…	Medical Informatics	Radiology reports	n/a	Not specified	Not specified	n/a	n/a	Breast cancer	Neoplasm	GATE	500	No	English	Not specified	0.949	Not specified	0.909	Not specified	0.928	Not specified	Not specified
N. W. Chang, H. J. Dai, J. Jonnagaddala, C. W. Chen, R. T. H. Tsai and W. L. Hsu	2015	A context-aware approach for progression tracking of medical concepts in electronic medical records	Journal of biomedical informatics	Electronic medical records (EMRs) for diabetic patients contain information about heart disease risk factors such as high blood pressure, cholesterol levels, and smoking status. Discovering the described risk factors and tracking their progression over time may support medical personnel in making clinical decisions, as well as facilitate data modeling and biomedical research. Such highly patient-…	Medical Informatics	EMRs	n/a	Several Universities in Taiwan(computational aspects); i2b2 dataset	Taiwan	CRF	dictionary-based (recognition of medical concepts)	Type 2 Diabetes Mellitus	Endocrine, nutritional and metabolic diseases	MedPost tagger	Not specified	No	English	Not specified	Not specified	Not specified	Not specified	Not specified	0.8973	Not specified	Not specified
Q. Chen, H. Li, B. Tang, X. Wang, X. Liu, Z. Liu, S. Liu, W. Wang, Q. Deng, S. Zhu, Y. Chen and J. Wang	2015	An automatic system to identify heart disease risk factors in clinical texts over time	Journal of Biomedical Informatics	Despite recent progress in prediction and prevention, heart disease remains a leading cause of death. One preliminary step in heart disease prediction and prevention is risk factor identification. Many studies have been proposed to identify risk factors associated with heart disease; however, none have attempted to identify all risk factors. In 2014, the National Center of Informatics for Integra…	Medical Informatics	n/a (all type of patient notes in the EHRS)	n/a	i2b2 challenge	USA	CRF, SVM	manually-defined rules - hybrid	Heart disease	Diseases of the circulatory system	MedEx, SVMhmm, libshortText, CRFsuite	1304	Yes	English	300	0.92	Not specified	0.94	Not specified	0.93	Not specified	Not specified
J. Jonnagaddala, S. T. Liaw, P. Ray, M. Kumar, N. W. Chang and H. J. Dai	2015	Coronary artery disease risk assessment from unstructured electronic health records using text mining	Journal of Biomedical Informatics	Coronary artery disease (CAD) often leads to myocardial infarction, which may be fatal. Risk factors can be used to predict CAD, which may subsequently lead to prevention or early intervention. Patient data such as co-morbidities, medication history, social history and family history are required to determine the risk factors for a disease. However, risk factor data are usually embedded in unstru…	Medical Informatics	EHRs	n/a	i2b2 challenge	USA	n/a	Rule based NLP	Coronary artery disease	Diseases of the circulatory system	Not specified	1304	Yes	English	296	Not specified	Not specified	Not specified	Not specified	Not specified	Not specified	Not specified
J. Jonnagaddala, S.-T. Liaw, P. Ray, M. Kumar, H.-J. Dai and C.-Y. Hsu	2015	Identification and Progression of Heart Disease Risk Factors in Diabetic Patients from Longitudinal Electronic Health Records	BioMed Research International	\textless p \textgreater Heart disease is the leading cause of death worldwide. Therefore, assessing the risk of its occurrence is a crucial step in predicting serious cardiac events. Identifying heart disease risk factors and tracking their progression is a preliminary step in heart disease risk assessment. A large number of studies have reported the use of risk factor data collected prospective…	Medical Informatics	EHR	n/a	Not specified	Not specified	Naive Bayes, Conditional random fields	Rule-based - hybrid	Heart disease	Diseases of the circulatory system	OpenNLP,Metamap	1304	YES ,i2b2/UTHealth	English	297	Not specified	Not specified	Not specified	Not specified	0.832	Not specified	Not specified
G. Karystianis, A. Dehghan, A. Kovacevic, J. A. Keane and G. Nenadic	2015	Using local lexicalized rules to identify heart disease risk factors in clinical notes	Journal of Biomedical Informatics	Heart disease is the leading cause of death globally and a significant part of the human population lives with it. A number of risk factors have been recognized as contributing to the disease, including obesity, coronary artery disease (CAD), hypertension, hyperlipidemia, diabetes, smoking, and family history of premature CAD. This paper describes and evaluates a methodology to extract mentions o…	Medical Informatics	Clinical Notes	2014	Not specified	Not specified	n/a	Lexical rules + manually-built dictionaries	Heart Disease, Coronary Artery Disease	Diseases of the circulatory system	Not specified	514	i2b2	English	Not specified	0.86	Not specified	0.9	Not specified	0.88	Not specified	Not specified
K. T. Nead, G. Gaskin, C. Chester, S. Swisher-McClure, N. J. Leeper and N. H. Shah	2015	Androgen Deprivation Therapy and Future Alzheimer's Disease Risk.	Journal of Clinical Oncology	PURPOSE: To test the association of androgen deprivation therapy (ADT) in the treatment of prostate cancer with subsequent Alzheimer's disease risk.$\backslash$n$\backslash$nMETHODS: We used a previously validated and implemented text-processing pipeline to analyze electronic medical record data in a retrospective cohort of patients at Stanford University and Mt. Sinai hospitals. Specifically, we…	Clinical Medicine	Clinical notes	1994 – 2013	Stanford University; Mount Sinai Medical Center	USA	n/a	n/a	Prostate cancer, alzheimer	Neoplasms	Not specified	16888	No	English	16888	Not specified	Not specified	Not specified	Not specified	Not specified	Not specified	Not specified
Y. Ni, J. Wright, J. Perentesis, T. Lingren, L. Deleger, M. Kaiser, I. Kohane and I. Solti	2015	Increasing the efficiency of trial-patient matching: Automated clinical trial eligibility Pre-screening for pediatric oncology patients Clinical decision-making, knowledge support systems, and theory	BMC medical informatics and decision making	Background - Manual eligibility screening (ES) for a clinical trial typically requires a labor-intensive review of patient records that utilizes many resources. Leveraging state-of-the-art natural language processing (NLP) and information extraction (IE) technologies, we sought to improve the efficiency of physician decision-making in clinical trial enrollment. In order to markedly reduce the poo…	Clinical Medicine	EHRs	2009 – 2011	Cincinnati Children's Hospital Medical Center	USA	n/a	extraction of specific terms	Cancer	Neoplasms	cTakes	Not specified	No	Not specified	215	Not specified	Not specified	Not specified	Not specified	Not specified	Not specified	Not specified
Y. Ou and J. Patrick	2015	Automatic negation detection in narrative pathology reports	Artificial intelligence in medicine	Objective: To detect negations of medical entities in free-text pathology reports with different approaches, and evaluate their performances. Methods and material: Three different approaches were applied for negation detection: the lexicon-based approach was a rule-based method, relying on trigger terms and termination clues; the syntax-based approach was also a rule-based method, where the rules…	Medical Informatics	Pathology reports	n/a	Royal Prince Alfred Hospital	Australia	SVM	rules based on (i) lexicon and (ii) syntax	lymphoma	Neoplasms	GENIA tagger	284	No	English	Not specified	0.8974	Not specified	0.7609	Not specified	0.8256	Not specified	Not specified
K. Roberts, S. E. Shooshan, L. Rodriguez, S. Abhyankar, H. Kilicoglu and D. Demner-Fushman	2015	The role of fine-grained annotations in supervised recognition of risk factors for heart disease from EHRs	Journal of Biomedical Informatics	This paper describes a supervised machine learning approach for identifying heart disease risk factors in clinical text, and assessing the impact of annotation granularity and quality on the system's ability to recognize these risk factors. We utilize a series of support vector machine models in conjunction with manually built lexicons to classify triggers specific to each risk factor. The featur…	Medical Informatics	Clinical notes from EHR	2014	Partners Healthcare System	USA	SVM	manually-built lexicons - hybrid	Heart disease	Diseases of the circulatory system	Not specified	1304	Yes	English	Not specified	0.89	Not specified	0.96	Not specified	0.92	Not specified	Not specified
M. Torii, J. wei Fan, W. li Yang, T. Lee, M. T. Wiley, D. S. Zisook and Y. Huang	2015	Risk factor detection for heart disease by applying text analytics in electronic medical records	Journal of Biomedical Informatics	In the United States, about 600,000 people die of heart disease every year. The annual cost of care services, medications, and lost productivity reportedly exceeds 108.9 billion dollars. Effective disease risk assessment is critical to prevention, care, and treatment planning. Recent advancements in text analytics have opened up new possibilities of using the rich information in electronic medica…	Medical Informatics	EMRs	n/a	i2b2 challenge	USA	NB, SVM, DT, RF, RIPPER	Rule-based - hybrid	Heart disease	Diseases of the circulatory system	Not specified	Not specified	Yes	English	Not specified	0.8972	Not specified	0.9409	Not specified	0.9185	Not specified	Not specified
Y. Wang, J. Luo, S. Hao, H. Xu, A. Y. Shin, B. Jin, R. Liu, X. Deng, L. Wang, L. Zheng, Y. Y. Zhao, C. Zhu, Z. Hu, C. Fu, Y. Hao, Y. Y. Zhao, Y. Jiang, D. Dai, D. S. Culver, S. T. Alfreds, R. Todd, F. Stearns, K. G. Sylvester, E. Widen and X. B. Ling	2015	\ NLP \ based congestive heart failure case finding: A prospective analysis on statewide electronic medical records	International Journal of Medical Informatics	BACKGROUND In order to proactively manage congestive heart$\backslash$nfailure (CHF) patients, an effective CHF case finding algorithm$\backslash$nis required to process both structured and unstructured$\backslash$nelectronic medical records (EMR) to allow complementary and$\backslash$ncost-efficient identification of CHF patients. METHODS AND$\backslash$nRESULTS We set to identify CHF cases from…	Medical Informatics	EMRs	2012 – 2014	Main Health Information Exchange	USA	RF	n/a	Congestive heart failure	Diseases of the circulatory system	Not specified	18295	No	English	18295	0.914	0.932	0.64	0.988	Not specified	Not specified	Not specified
H. Yang and J. M. Garibaldi	2015	A hybrid model for automatic identification of risk factors for heart disease	Journal of biomedical informatics	Coronary artery disease (CAD) is the leading cause of death in both the UK and worldwide. The detection of related risk factors and tracking their progress over time is of great importance for early prevention and treatment of CAD. This paper describes an information extraction system that was developed to automatically identify risk factors for heart disease in medical records while the authors …	Medical Informatics	EMRs	n/a	University of Nottingham	UK	CRFs, NB, Maximum Entropy	dictionary-based matching	Heart disease	Diseases of the circulatory system	Not specified	1304	Yes	English	296	0.88	Not specified	0.95	Not specified	0.91	Not specified	Not specified
C. Zheng, N. Rashid, R. Koblick and J. J. An	2015	Medication Extraction from Electronic Clinical Notes in an Integrated Health System: A Study on Aspirin Use in Patients with Nonvalvular Atrial Fibrillation	Clinical therapeutics	Purpose The purpose of this study was to investigate whether aspirin use can be captured from the clinical notes in a nonvalvular atrial fibrillation population. Methods A total of 29,507 patients with newly diagnosed nonvalvular atrial fibrillation were identified from January 1, 2006, through December 31, 2011, and were followed up through December 31, 2012. More than 3 million clinical notes w…	Clinical Medicine	Clinical Notes EHR	2006 – 2011	Kaiser Permanente Southern California	USA	n/a	Rule based NLP	Nonvalvular Atrial Fibrillation	Diseases of the circulatory system	Not specified	2949	No	English	29507	0.93	0.993	0.955	0.989	Not specified	Not specified	Not specified
Weegar, Rebecka Kvist, Maria Sundström, Karin Brunak, Søren Dalianis, Hercules	2015	Finding Cervical Cancer Symptoms in Swedish Clinical Text using a Machine Learning Approach and NegEx	AMIA Symposium	Detection of early symptoms in cervical cancer is crucial for early treatment and survival. To find symptoms of cervical cancer in clinical text, Named Entity Recognition is needed. In this paper the Clinical Entity Finder, a machine-learning tool trained on annotated clinical text from a Swedish internal medicine emergency unit, is evaluated on cervical cancer records. The Clinical Entity Finder…	Medical Informatics	Doctor notes, Nurse notes	2009 – 2010	Karolinska University Hospital	Sweden	CRF-based	Named Entity recognition(NER), NegEx	Cervical Cancer	Neoplasm		17263	Yes	Swedish	646	70%-90%		48%-78%	Not specified	57%-74%	Not specified	Not specified
N. Alnazzawi, P. Thompson and S. Ananiadou	2016	Mapping phenotypic information in heterogeneous textual sources to a domain-specific terminological resource	PloS one	Biomedical literature articles and narrative content from Electronic Health Records (EHRs) both constitute rich sources of disease-phenotype information. Phenotype concepts may be mentioned in text in multiple ways, using phrases with a variety of structures. This variability stems partly from the different backgrounds of the authors, but also from the different writing styles typically used in e…	Clinical Medicine	Discharge summaries + literature	n/a	University of Manchester	UK	n/a	similarity measures (PhenoNorm)	Congestive heart failure	Diseases of the circulatory system	MetaMap; BeCAS; SoftTFIDF; DNorm	300	Yes	English	Not specified	Not specified	Not specified	Not specified	Not specified	Not specified	84%,88%	Not specified
E. K. Chang, C. Y. Yu, R. Clarke, A. Hackbarth, T. Sanders, E. Esrailian, D. W. Hommes and B. A. Runyon	2016	Defining a patient population with cirrhosis: An Automated Algorithm With Natural Language Processing	Journal of Clinical Gastroenterology	Objectives: The objective of this study was to use natural language processing (NLP) as a supplement to International Classification of Diseases, Ninth Revision (ICD-9) and laboratory values in an automated algorithm to better define and risk-stratify patients with cirrhosis. Background: Identification of patients with cirrhosis by manual data collection is time-intensive and laborious, whereas u…	Clinical Medicine	Radiology reports	2013 – 2015	University of California	USA	n/a	NLP (regular expressions)	Cirrhosis	Diseases of the digestive system	Oracle SQL-based regular expression functions	168	No	English	5343	0.91	0.96	0.95	0.99	Not specified	Not specified	Not specified
W. Chen, Y. Huang, B. Boyle and S. Lin	2016	The utility of including pathology reports in improving the computational identification of patients.	Journal of Pathology Informatics	BACKGROUND Celiac disease (CD) is a common autoimmune disorder. Efficient identification of patients may improve chronic management of the disease. Prior studies have shown searching International Classification of Diseases-9 (ICD-9) codes alone is inaccurate for identifying patients with CD. In this study, we developed automated classification algorithms leveraging pathology reports and other cl…	Medical Informatics	Pathology reports	2012 - 2015	Nationwide Children's Hospital, Columbus, Ohio	USA	n/a	User-defined phrases	Celiac Disease	Diseases of the digestive system	Weka	1498	No	English	1498	0.93	Not specified	0.92	Not specified	0.92	Not specified	Not specified
R. L. Figueroa and C. A. Flores	2016	Extracting Information from Electronic Medical Records to Identify the Obesity Status of a Patient Based on Comorbidities and Bodyweight Measures	Journal of Medical Systems	Obesity is a chronic disease with an increasing impact on the world's population. In this work, we present a method of identifying obesity automatically using text mining techniques and information related to body weight measures and obesity comorbidities. We used a dataset of 3015 de-identified medical records that contain labels for two classification problems. The first classification problem …	Medical Informatics	Outpatient reports	2011 – 2012	Hospital Guillermo Grant Benavente(HGGB)	Chile	Naïve Bayes, SVM	n/a	Obesity	Endocrine, nutritional and metabolic diseases	Not specified	3015	No	Spanish	Not specified	Not specified	Not specified	Not specified	Not specified	87.79%, 95.48%	91.32%,97.36%	Not specified
G. L. Gaskin, S. Pershing, T. S. Cole and N. H. Shah	2016	Predictive modeling of risk factors and complications of cataract surgery	European Journal of Ophthalmology	Purpose: Cataract surgery is generally safe; however, severe complications exist. Preexisting conditions are known to predispose patients to intraoperative and postoperative complications. This study quantifies the relationship between aggregated preoperative risk factors and cataract surgery complications, and builds a model predicting outcomes on an individual level, given a constellation of pa…	Clinical Medicine	n/a (all type of patient notes in the EHRS)	1994 - 2013	Stanford Translational Research Integrated Database Environment (STRIDE)	USA	Logistic regression with Lasso (feature selection), Random Forest	n/a	Cataracts	Diseases of the eye and adnexa	NCBO BioPortal Annotator	8332	No	English	5549	Not specified	0.98	0.7	0.6	Not specified	Not specified	0.66
C. Lin, D. Dligach, T. A. Miller, S. Bethard and G. K. Savova	2016	Multilayered temporal modeling for the clinical domain	Journal of the American Medical Informatics Association	Objective To develop an open-source temporal relation discovery system for the clinical domain. The system is capable of automatically inferring temporal relations between events and time expressions using a multilayered modeling strategy. It can operate at different levels of granularity—from rough temporality expressed as event relations to the document creation time (DCT) to temporal containme…	Medical Informatics	Pathology and oncology reports, treatment notes, discarge surmmaries	n/a	Brigham and Women's Hospital	USA	SVM	Rule based NLP (rules for coreferent pairs) - hybrid	Colorectal Cancer	Neoplasms	mutilayered temporal relation discovery system	910	Yes	English	Not specified	Not specified	Not specified	Not specified	Not specified	0.834	Not specified	Not specified
R. Miotto, L. Li, B. A. Kidd and J. T. Dudley	2016	Deep Patient: An Unsupervised Representation to Predict the Future of Patients from the Electronic Health Records	Scientific Reports	Secondary use of electronic health records (EHRs) promises to advance clinical research and better inform clinical decision making. Challenges in summarizing and representing patient data prevent widespread practice of predictive modeling using EHRs. Here we present a novel unsupervised deep feature learning method to derive a general-purpose patient representation from EHR data that facilitates …	Medical Informatics	n/a (all type of patient notes in the EHRS)	1980 - 2014	Mount Sinai Medical Center	USA	Topic modeling (LDA), Deep learning	NLP (ontologies)	Multi-disease	Multi-disease	NCBO BioPortal Annotator	10000000	No	English	985801	Not specified	Not specified	Not specified	Not specified	0.18	0.93	0.77
G. Napolitano, A. Marshall, P. Hamilton and A. T. Gavin	2016	Machine learning classification of surgical pathology reports and chunk recognition for information extraction noise reduction	Artificial Intelligence in Medicine	Background and aims: Machine learning techniques for the text mining of cancer-related clinical documents have not been sufficiently explored. Here some techniques are presented for the pre-processing of free-text breast cancer pathology reports, with the aim of facilitating the extraction of information relevant to cancer staging. Materials and methods: The first technique was implemented using …	Medical Informatics	Pathology reports	2006	Northern Ireland Cancer Registry	UK	K-NN, NB, PAUM	n/a	Breast cancer	Neoplasms	RapidMiner, GATE	798	No	English	Not specified	Not specified	Not specified	Not specified	Not specified	Not specified	0.994	Not specified
C. Nath, M. S. Albaghdadi and S. R. Jonnalagadda	2016	A Natural Language Processing Tool for Large-Scale Data Extraction from Echocardiography Reports	Plos One	Large volumes of data are continuously generated from clinical notes and diagnostic studies catalogued in electronic health records (EHRs). Echocardiography is one of the most commonly ordered diagnostic tests in cardiology. This study sought to explore the feasibility and reliability of using natural language processing (NLP) for large-scale and targeted extraction of multiple data elements from…	Clinical Medicine	echocardiography reports	2004 – 2013	Northwestern University Institutional Review Board	USA	n/a	Regular expression	Heart disease	Diseases of the circulatory system	Echoinfer	15116	Yes	English	1684	0.9406	Not specified	0.9221	Not specified	0.9312	Not specified	Not specified
A. P. Nunes, J. Yang, L. Radican, S. S. Engel, K. Kurtyka, K. Tunceli, S. Yu, K. Iglay, M. C. Doherty and D. D. Dore	2016	Assessing occurrence of hypoglycemia and its severity from electronic health records of patients with type 2 diabetes mellitus	Diabetes Research and Clinical Practice	Aims Accurate measures of hypoglycemia within electronic health records (EHR) can facilitate clinical population management and research. We quantify the occurrence of serious and mild-to-moderate hypoglycemia in a large EHR database in the US, comparing estimates based only on structured data to those from structured data and natural language processing (NLP) of clinical notes. Methods This coho…	Clinical Medicine	EHRs	2009 – 2014	Humedica	USA	n/a	extraction of specific terms	Type 2 Diabetes Mellitus	Endocrine, nutritional and metabolic diseases	Not specified	119695	No	English	Not specified	Not specified	Not specified	Not specified	Not specified	Not specified	Not specified	Not specified
J. D. Osborne, M. Wyatt, A. O. Westfall, J. Willig, S. Bethard and G. Gordon	2016	Efficient identification of nationally mandated reportable cancer cases using natural language processing and machine learning	Journal of the American Medical Informatics Association	Objective: To help cancer registrars efficiently and accurately identify reportable cancer cases.Material and Methods: The Cancer Registry Control Panel (CRCP) was developed to detect mentions of reportable cancer cases using a pipeline built on the Unstructured Information Management Architecture - Asynchronous Scaleout (UIMA-AS) architecture containing the National Library of Medicine's UIMA Me…	Medical Informatics	Pathology reports	n/a	Not specified	USA	ME, NB, DT (Mallet)	term identification - hybrid	Cancer	Neoplasms	Not specified	Not specified	No	English	Not specified	0.843	Not specified	0.848	Not specified	Not specified	0.872	Not specified
E. G. Ross, N. Shah and N. Leeper	2016	Statin intensity or achieved LDL? Practice-based evidence for the evaluation of new cholesterol treatment guidelines	PLoS One	BACKGROUND: The recently updated American College of Cardiology/American Heart Association cholesterol treatment guidelines outline a paradigm shift in the approach to cardiovascular risk reduction. One major change included a recommendation that practitioners prescribe fixed dose statin regimens rather than focus on specific LDL targets. The goal of this study was to determine whether achieved L…	Clinical Medicine	Clincial Notes from EHR	1995 - 2013	Stanford Hospital and Clinics	USA	n/a	mapping terms in the text to medical concepts using different medical dictionaries	Major Adverse Cardiac Events (MACE)	Diseases of the circulatory system	Not specified	Not specified	No	English	7373	Not specified	Not specified	Not specified	Not specified	Not specified	Not specified	Not specified
X. B. Shi, Y. Hu, Y. Zhang, W. Li, Y. X. Hao, A. Alelaiwi, S. Rahman and M. S. Hossain	2016	Multiple Disease Risk Assessment With Uniform Model Based on Medical Clinical Notes	IEEE Access: Special Section on Healthcare Big Data	Unstructured clinical medical text, as an important part of the electronic health records, is characterized by large quantities and can store substantial disease-related information of patients. Currently, the disease risk assessment model based on the analysis of clinical medical text designs relevant characteristics aiming at certain diseases, and different characteristics are identified from t…	Computer Science	n/a (all type of patient notes in the EHRS)	2013 – 2015	Second grade-A hospital in China	China	Word embedding, CNN with full connection layer for classification		Cerebral infarction, Coronary artery disease, Pulmonary infection, Hypertension	Multi-disease	ICTACLAS for text pre-processing	Not specified	No	Chinese	31919	0.93	Not specified	0.93	Not specified	0.93	0.93	Not specified
C. Soguero-Ruiz, K. Hindberg, J. L. Rojo-Alvarez, S. O. Skrovseth, F. Godtliebsen, K. Mortensen, A. Revhaug, R. O. Lindsetmo, K. M. Augestad and R. Jenssen	2016	Support Vector Feature Selection for Early Detection of Anastomosis Leakage from Bag-of-Words in Electronic Health Records	IEEE JOURNAL OF BIOMEDICAL AND HEALTH INFORMATICS	The free text in Electronic Health Records (EHRs) conveys a huge amount of clinical information about health state and patient history. Despite a rapidly growing literature on the use of machine learning techniques for extracting this information, little effort has been invested towards feature selection and the features' corresponding medical interpretation. In this work, we focus on the task of…	Medical Informatics	Inpatient and Outpatient visits	2004 – 2012	University Hospital of North Norway	Norway	SVM Linear Max. Margin	n/a	Anastomosis leakage	Diseases of the digestive system	Not specified	Not specified	No	Norwegian	402	Not specified	Not specified	1	0.72	Not specified	Not specified	Not specified
W. wai Yim, S. W. Kwan and M. Yetisgen	2016	Tumor reference resolution and characteristic extraction in radiology reports for liver cancer stage prediction	Journal of Biomedical Informatics	Background Anaphoric references occur ubiquitously in clinical narrative text. However, the problem, still very much an open challenge, is typically less aggressively focused on in clinical text domain applications. Furthermore, existing research on reference resolution is often conducted disjointly from real-world motivating tasks. Objective In this paper, we present our machine-learning system …	Medical Informatics	Radiology Reports	n/a	University of Washington Medical Center	USA	SVM	n/a	hepatocellular carcinoma	Neoplasms	Not specified	101	No	English	160	Not specified	Not specified	Not specified	Not specified	0.66	Not specified	Not specified
J. A. Walsh, Y. Shao, J. Leng, T. He, C.-C. Teng and D. a. Redd	2016	Identifying axial spondyloarthritis in electronic medical records of United States Veterans	Arthritis care & research	Objective. Large database research in axial spondyloarthritis (AxSpA) is limited by a lack of methods for identifying most types of AxSpA. Our objective was to develop methods for identifying AxSpA concepts in the free text of documents from electronic medical records.Methods. Veterans with documents in the national Veteran Health Administration Corporate Data Warehouse between January 1, 2005 an…	Clinical Medicine	EMRs	2005 – 2015	Veterans Affairs	USA	SVM	n/a	Axial Spondyloarthritis	Diseases of the musculoskeletal system and connective tissue	LibSVM	400	No	English	Not specified	88.6% - 100%	82.0% - 98.9%	Not specified	Not specified	Not specified	91% - 99%	Not specified
J. L. Warner, M. A. Levy, M. N. Neuss, J. L. Warner, M. A. Levy and M. N. Neuss	2016	ReCAP: Feasibility and Accuracy of Extracting Cancer Stage Information From Narrative Electronic Health Record Data	Journal of Oncology Practice	PURPOSE: Cancer stage, one of the most important prognostic factors for cancer-specific survival, is often documented in narrative form in electronic health records (EHRs). Such documentation results in tedious and time-consuming abstraction efforts by tumor registrars and other secondary users. This information may be amenable to extraction by automated methods. METHODS: We developed a natural l…	Clinical Medicine	EHR Documents	n/a	Vanderbilt University Medical Center	USA	n/a	Regular Expression	Lung cancer	Neoplasms	Not specified	751880	No	English	2323	Not specified	Not specified	Not specified	Not specified	Not specified	Not specified	Not specified
L. Zheng, Y. Wang, S. Hao, A. Y. Shin, B. Jin, A. D. Ngo, M. S. Jackson-Browne, D. J. Feller, T. Fu, K. Zhang, X. Zhou, C. Zhu, D. Dai, Y. Yu, G. Zheng, Y.-M. Li, D. B. McElhinney, D. S. Culver, S. T. Alfreds, F. Stearns, K. G. Sylvester, E. Widen and X. B. Ling	2016	Web-based Real-Time Case Finding for the Population Health Management of Patients With Diabetes Mellitus: A Prospective Validation of the Natural Language Processing–Based Algorithm With Statewide Electronic Medical Records	JMIR Medical Informatics	BACKGROUND Diabetes case finding based on structured medical records does not fully identify diabetic patients whose medical histories related to diabetes are available in the form of free text. Manual chart reviews have been used but involve high labor costs and long latency. OBJECTIVE This study developed and tested a Web-based diabetes case finding algorithm using both structured and unstructu…	Medical Informatics	Clinical reports, discharge summaries, emergency reports	2012 – 2013	HealthInfoNet	USA	Decision Tree	Rule-based - hybrid	Type 2 Diabetes Mellitus	Endocrine, nutritional and metabolic diseases	Not specified	2367491	No	English	2065843	0.9	Not specified	Not specified	Not specified	Not specified	Not specified	Not specified
Elizabeth Ford, John A. Carroll, Helen E. Smith, Donia Scott, Jackie Cassell	2016	Extracting information from the text of electronic medical records to improve case detection: a systematic review.	Journal of the American Medical Informatics Association		Medical Informatics	Review paper	n/a	n/a	n/a	n/a	n/a	n/a	n/a	n/a	n/a	n/a	n/a	n/a	n/a	n/a	n/a	n/a	n/a	n/a	n/a
Abbe A., Grouin C., Zweigenbaum P., Falissard B.	2016	Text mining applications in psychiatry: a systematic literature review	International Journal of Methods in Psychiatric Research		Medical Informatics	Review paper	n/a	n/a	n/a	n/a	n/a	n/a	n/a	n/a	n/a	n/a	n/a	n/a	n/a	n/a	n/a	n/a	n/a	n/a	n/a
Ewoud Pons , Loes M. M. Braun, M. G. Myriam Hunink, Jan A. Kors	2016	Natural Language Processing in Radiology: A Systematic Review	Radiology	Radiological reporting has generated large quantities of digital content within the electronic health record, which is potentially a valuable source of information for improving clinical care and supporting research. Although radiology reports are stored for communication and documentation of diagnostic imaging, harnessing their potential requires efficient and automated information extraction: t…	Medical Informatics	Review paper	n/a	n/a	n/a	n/a	n/a	n/a	n/a	n/a	n/a	n/a	n/a	n/a	n/a	n/a	n/a	n/a	n/a	n/a	n/a
M. Afzal, M. Hussain, W. A. Khan, T. Ali, A. Jamshed and S. Lee	2017	Smart Extraction and Analysis System for Clinical Research	Telemedicine and e-Health	BACKGROUND With the increasing use of electronic health records (EHRs), there is a growing need to expand the utilization of EHR data to support clinical research. The key challenge in achieving this goal is the unavailability of smart systems and methods to overcome the issue of data preparation, structuring, and sharing for smooth clinical research. MATERIALS AND METHODS We developed a robust a…	Medical Informatics	Histopathology notes	n/a	Shaukat Khanum Memorial Cancer Hospital and Research Center	Pakistan	n/a	Rule-based on lexicon	Head and Neck Cancer	Neoplasms	Not specified	18621	No	Not specified	3811	0.97	Not specified	0.94	Not specified	0.96	0.99	Not specified
N. Afzal, S. Sohn, S. Abram, C. G. Scott, R. Chaudhry, H. Liu, I. J. Kullo and A. M. Arruda-Olson	2017	Mining peripheral arterial disease cases from narrative clinical notes using natural language processing	Journal of Vascular Surgery	\textcopyright 2016 The Authors Objective Lower extremity peripheral arterial disease (PAD) is highly prevalent and affects millions of individuals worldwide. We developed a natural language processing (NLP) system for automated ascertainment of PAD cases from clinical narrative notes and compared the performance of the NLP algorithm with billing code algorithms, using ankle-brachial index test r…	Clinical Medicine	Clinical notes	2015	Mayo Clinic	USA	n/a	Rule-based Classification	Peripheral Arterial Disease	Diseases of the circulatory system	MedTagger	512411	No	English	1569	0.929	Not specified	Not specified	0.925	Not specified	0.918	Not specified
D. Backenroth, H. S. Chase, Y. Wei and C. Friedman	2017	Monitoring prescribing patterns using regression and electronic health records	BMC Medical Informatics and Decision Making	Background: It is beneficial for health care institutions to monitor physician prescribing patterns to ensure that high-quality and cost-effective care is being provided to patients. However, detecting treatment patterns within an institution is challenging, given that medications and conditions are often not explicitly linked in the health record. Here we demonstrate the use of statistical metho…	Medical Informatics	Outpatient notes	n/a	Columbia University Medical Center, New York, NY	USA	Lasso Logistic Regression	NLP (to extract RxNorm medications and disease from the notes)	Hypertension	Diseases of the circulatory system	MedLEE	Not specified	No	English	123113	Not specified	Not specified	Not specified	Not specified	Not specified	Not specified	Not specified
C. Baechle, A. Agarwal and X. Zhu	2017	Big data driven co ‑ occurring evidence discovery in chronic obstructive pulmonary disease patients(summarize it)	Journal of Big data	Background: Chronic Obstructive Pulmonary Disease (COPD) is a chronic lung disease that affects airflow to the lungs. Discovering the co-occurrence of COPD with other diseases, symptoms, and medications is invaluable to medical staff. Building co-occurrence indexes and finding causal relationships with COPD can be difficult because often times disease prevalence within a population influences res…	Computer Science	Discharge summaries	6 years	Not specified	USA	n/a	Dictionary look up	obstructive pulmonary disease	Diseases of the respiratory system	cTakes,Spark	64371	No	Not specified	Not specified	Not specified	Not specified	Not specified	Not specified	Not specified	Not specified	Not specified
K. Buchan, M. Filannino and z. Uzuner	2017	Automatic prediction of coronary artery disease from clinical narratives	Journal of Biomedical Informatics	Coronary Artery Disease (CAD) is not only the most common form of heart disease, but also the leading cause of death in both men and women (Coronary Artery Disease: MedlinePlus, 2015). We present a system that is able to automatically predict whether patients develop coronary artery disease based on their narrative medical histories, i.e., clinical free text. Although the free text in medical rec…	Medical Informatics	clinical narratives	n/a	Not specified	Not specified	Naive Bayes, Maximum Entropy, SVM		Coronary artery disease	Diseases of the circulatory system	cTakes	516	Yes	English	215	Not specified	Not specified	Not specified	Not specified	0.774	Not specified	Not specified
S. M. Castro, E. Tseytlin, O. Medvedeva, K. Mitchell, S. Visweswaran, T. Bekhuis and R. S. Jacobson	2017	Automated annotation and classification of BI-RADS assessment from radiology reports	Journal of Biomedical Informatics	The Breast Imaging Reporting and Data System (BI-RADS) was developed to reduce variation in the descriptions of findings. Manual analysis of breast radiology report data is challenging but is necessary for clinical and healthcare quality assurance activities. The objective of this study is to develop a natural language processing (NLP) system for automated BI-RADS categories extraction from breas…	Medical Informatics	Radiology reports	2003 – 2015	University of Pittsburgh Medical Center	USA	CRF for annotation, SVM, Naive Bayes, PART(partial decision tree)	rule based - BROK	Breast cancer	Neoplasms	MALLET,cTAKES,Weka,Anafora	2159	No	Not specified	Not specified	Not specified	Not specified	Not specified	Not specified	91%, 93%	Not specified	Not specified
H. S. Chase, L. R. Mitrani, G. G. Lu and D. J. Fulgieri	2017	Early recognition of multiple sclerosis using natural language processing of the electronic health record	BMC Medical Informatics and Decision Making	Diagnostic accuracy might be improved by algorithms that searched patients' clinical notes in the electronic health record (EHR) for signs and symptoms of diseases such as multiple sclerosis (MS). The focus this study was to determine if patients with MS could be identified from their clinical notes prior to the initial recognition by their healthcare providers. An MS-enriched cohort of patients …	Medical Informatics	n/a (all type of patient notes in the EHRS)	n/a	Columbia University Medical Center, New York, NY	USA	Naïve Bayes classification	n/a	Multiple sclerosis	Diseases of the nervous system	MedLEE, Weka	Not specified	No	English	3000	Not specified	Not specified	0.75	0.91	Not specified	Not specified	0.9
N. Garcelon, A. Neuraz, V. Benoit, R. Salomon and A. Burgun	2017	Improving a full-text search engine: The importance of negation detection and family history context to identify cases in a biomedical data warehouse	Journal of the American Medical Informatics Association	\textcopyright The Author 2016.Objective: The repurposing of electronic health records (EHRs) can improve clinical and genetic research for rare diseases. However, signiﬁcant information in rare disease EHRs is embedded in the narrative reports, which contain many negated clinical signs and family medical history. This paper presents a method to detect family history and negation in narrative rep…	Medical Informatics	Clinical reports	n/a	Necker Hospital	France	n/a	Rule based regular expression	Crohn's, Type 2 Diabetes Mellitus, Lupus	Endocrine, nutritional and metabolic diseases	Developed their own	1600000	No	French	350000	0.85	Not specified	0.98	0.93	0.91	Not specified	Not specified
J. Geraci and P. a. Wilansky	2017	Applying deep neural networks to unstructured text notes in electronic medical records for phenotyping youth depression	Evidence-Based Mental Health	BACKGROUND We report a study of machine learning applied to the phenotyping of psychiatric diagnosis for research recruitment in youth depression, conducted with 861 labelled electronic medical records (EMRs) documents. A model was built that could accurately identify individuals who were suitable candidates for a study on youth depression. OBJECTIVE Our objective was a model to identify individu…	Clinical Medicine	EMR documents	n/a	Not specified	Canada	Feedforward Deep neural networks		Depression	Mental and behavioural disorders	H2O	861	No	Not specified	861	0.77	Not specified	0.935	0.68	Not specified	Not specified	Not specified
K. Jensen and C. a. Soguero-Ruiz	2017	Analysis of free text in electronic health records for identification of cancer patient trajectories	Scientific Reports	With an aging patient population and increasing complexity in patient disease trajectories, physicians are often met with complex patient histories from which clinical decisions must be made. Due to the increasing rate of adverse events and hospitals facing financial penalties for readmission, there has never been a greater need to enforce evidence-led medical decision-making using available heal…	Medical Informatics	admission journal, nurse notes, doctor notes, descriptive surgical reports, intensive care reports and the discharge note.	1999 – 2014	University hospital of North Norway	Norway	Naive Bayes	n/a	Gastrointestinal Cancer	Neoplasms	Not specified	1133223	No	Norwegian	7741	0.8	Not specified	Not specified	Not specified	Not specified	Not specified	Not specified
S. N. Kasthurirathne, B. E. Dixon, J. Gichoya, H. Xu, Y. Xia, B. Mamlin and S. J. Grannis	2017	Toward better public health reporting using existing off the shelf approaches: The value of medical dictionaries in automated cancer detection using plaintext medical data	Journal of Biomedical Informatics	Objectives Existing approaches to derive decision models from plaintext clinical data frequently depend on medical dictionaries as the sources of potential features. Prior research suggests that decision models developed using non-dictionary based feature sourcing approaches and “off the shelf” tools could predict cancer with performance metrics between 80 \% and 90 \% . We sought to compare non-…	Medical Informatics	Pathology reports	n/a	Indiana Network for Patient Care	USA	J48, KNN, NB, RF, SLR	n/a	Cancer	Neoplasms	Weka	7000	No	English	Not specified	0.75	Not specified	0.7	0.9	Not specified	Not specified	0.75
Y. Kim, J. H. Garvin, M. K. Goldstein, T. S. Hwang, A. Redd, D. Bolton, P. A. Heidenreich and S. M. Meystre	2017	Extraction of left ventricular ejection fraction information from various types of clinical reports	Journal of biomedical informatics	Efforts to improve the treatment of congestive heart failure, a common and serious medical condition, include the use of quality measures to assess guideline-concordant care. The goal of this study is to identify left ventricular ejection fraction (LVEF) information from various types of clinical notes, and to then use this information for heart failure quality measurement. We analyzed the annota…	Medical Informatics	Radiology, echocardiography	n/a	Veterans Affairs	USA	Margin Infused Relaxed Algorithm	Regular expression	heart failure	Diseases of the circulatory system	UIMA	various sizes	No	Not specified	Not specified	0.969	Not specified	0.944	Not specified	0.955	Not specified	Not specified
F. P. Y. Lin, A. Pokorny, C. Teng and R. J. Epstein	2017	TEPAPA: A novel in silico feature learning pipeline for mining prognostic and associative factors from text-based electronic medical records	Scientific Reports	Vast amounts of clinically relevant text-based variables lie undiscovered and unexploited in electronic medical records (EMR). To exploit this untapped resource, and thus facilitate the discovery of informative covariates from unstructured clinical narratives, we have built a novel computational pipeline termed Text-based Exploratory Pattern Analyser for Prognosticator and Associator discovery (T…	Medical Informatics	Multidisciplinary team (MDT) meeting reports, clinic letters, radiology and pathology reports	2015 – 2016	St Vincent’s Hospital, The Kinghorn Cancer Centre	Australia	n/a	Perl RegEx rules	Head and neck squamous cell carcinoma	Neoplasms	TEPAPA	Not specified	No	English	189	Not specified	Not specified	Not specified	Not specified	Not specified	Not specified	0.861
T. Miller, D. Dligach, S. Bethard, C. Lin and G. Savova	2017	Towards generalizable entity-centric clinical coreference resolution	Journal of Biomedical Informatics	Objective This work investigates the problem of clinical coreference resolution in a model that explicitly tracks entities, and aims to measure the performance of that model in both traditional in-domain train/test splits and cross-domain experiments that measure the generalizability of learned models. Methods The two methods we compare are a baseline mention-pair coreference system that operates…	Medical Informatics	Pathology, radiology, oncology, clinical notes	2015	Mayo Clinic (THYME), University of Pittsburgh Medical Center (DeepPhe)	USA	SVM	n/a	Colorectal / Breast Cancer	Neoplasms	cTAKES	233	Yes	English	Not specified	0.94	Not specified	0.365	Not specified	0.525	Not specified	Not specified
O. V. Patterson, M. S. Freiberg and M. a. Skanderson	2017	Unlocking echocardiogram measurements for heart disease research through natural language processing	BMC Cardiovascular Disorders	BACKGROUND In order to investigate the mechanisms of cardiovascular disease in HIV infected and uninfected patients, an analysis of echocardiogram reports is required for a large longitudinal multi-center study. IMPLEMENTATION A natural language processing system using a dictionary lookup, rules, and patterns was developed to extract heart function measurements that are typically recorded in echo…	Clinical Medicine	General clinic notes, echocardiogram reports, and radiology reports.	n/a	Veterans Affairs	USA	n/a	Dictionary lookup, rules, and regex patterns	HIV-infected heart disease	Diseases of the circulatory system	Leo - Apache Unstructured Informat ion ManagementArchitecture Asynchronous Scaleout	300	No	English	Not specified	93.6%, 98.2%, 96.9%	Not specified	Not specified	Not specified	87.2%, 84.4%, 87.7%	Not specified	Not specified
A. M. Small, D. H. Kiss, Y. Zlatsin, D. L. Birtwell, H. Williams, M. A. Guerraty, Y. Han, S. Anwaruddin, J. H. Holmes, J. A. Chirinos, R. L. Wilensky, J. Giri and D. J. Rader	2017	Text mining applied to electronic cardiovascular procedure reports to identify patients with trileaflet aortic stenosis and coronary artery disease	Journal of Biomedical Informatics	Background Interrogation of the electronic health record (EHR) using billing codes as a surrogate for diagnoses of interest has been widely used for clinical research. However, the accuracy of this methodology is variable, as it reflects billing codes rather than severity of disease, and depends on the disease and the accuracy of the coding practitioner. Systematic application of text mining to t…	Medical Informatics	Echocardiography reports, cardiac catheterization reports	2007 – 2015	Hospital of the University of Pennsylvania(HUP)	USA	n/a	identification of terms of interest; Search	Trileaflet Aortic Stenosis, Coronary Artery Disease	Diseases of the circulatory system	Pennseek,Endeca	309774	No	Not specified	62703, 14567	95%, 97%	Not specified	Not specified	Not specified	Not specified	Not specified	Not specified
P. L. Teixeira, W. Q. Wei, R. M. Cronin, H. Mo, J. P. VanHouten, R. J. Carroll, E. Larose and L. A. a. Bastarache	2017	Evaluating electronic health record data sources and algorithmic approaches to identify hypertensive individuals	Journal of the American Medical Informatics Association	Objective: Phenotyping algorithms applied to electronic health record (EHR) data enable investigators to iden-tify large cohorts for clinical and genomic research. Algorithm development is often iterative, depends on falli-ble investigator intuition, and is time-and labor-intensive. We developed and evaluated 4 types of phenotyping algorithms and categories of EHR information to identify hyperten…	Medical Informatics	EHR: clinical notes; medication orders; ICD9 events; vital entries, discharge summaries, admission history, physical notes.	2007 – 2009	Vanderbilt University Medical Center, Marshfield Clinic Research Center	USA	Random Forest	Regular expression	Hypertension	Diseases of the circulatory system	MedEx	Not specified	No	English	643	Not specified	Not specified	Not specified	Not specified	Not specified	Not specified	Not specified
Z. Tian, S. Sun, T. Eguale and C. M. Rochefort	2017	Automated extraction of vte events from narrative radiology reports in electronic health records: A validation study	Pharmacoepidemiology and Drug Safety	BACKGROUND Surveillance of venous thromboembolisms (VTEs) is necessary for improving patient safety in acute care hospitals, but current detection methods are inaccurate and inefficient. With the growing availability of clinical narratives in an electronic format, automated surveillance using natural language processing (NLP) techniques may represent a better method. OBJECTIVE We assessed the acc…	Clinical Medicine	Radiology Reports	2008 – 2012	Veterans Affairs	USA	n/a	Rule based classifiers	Venous Thromboembolism	Diseases of the circulatory system	Not specified	4000	No	English	Not specified	Not specified	Not specified	0.94	0.96	Not specified	Not specified	Not specified
M. Topaz, K. Radhakrishnan, S. Blackley, V. Lei, K. Lai and L. Zhou	2017	Studying Associations Between Heart Failure Self-Management and Rehospitalizations Using Natural Language Processing	Western Journal of Nursing Research	This study developed an innovative natural language processing algorithm to automatically identify heart failure (HF) patients with ineffective self-management status (in the domains of diet, physical activity, medication adherence, and adherence to clinician appointments) from narrative discharge summary notes. We also analyzed the association between self-management status and preventable 30-da…	Clinical Medicine	Discharge summary notes	n/a	Partners Healthcare System	USA	n/a	Rule-based NLP - regular expressions	Heart Failure	Diseases of the circulatory system	Not specified	300	No	English	8901	0.95	Not specified	0.792	Not specified	0.863	Not specified	Not specified
C. A. Turner, A. D. Jacobs, C. K. Marques, J. C. Oates, D. L. Kamen, P. E. Anderson and J. S. Obeid	2017	Word2Vec inversion and traditional text classifiers for phenotyping lupus	BMC Medical Informatics and Decision Making	Background: Identifying patients with certain clinical criteria based on manual chart review of doctors' notes is a daunting task given the massive amounts of text notes in the electronic health records (EHR). This task can be automated using text classifiers based on Natural Language Processing (NLP) techniques along with pattern recognition machine learning (ML) algorithms. The aim of this rese…	Medical Informatics	Clinical notes	n/a	Medical University of South Carolina Rheumatology Clinic	USA	neural networks, random forests, naïve Bayes, support vector machines,Bayesian inversion,word2vec		Systemic Lupus Erythematosus	Diseases of the musculoskeletal system and connective tissue	cTAKES,	250434	No	Not specified	662	Not specified	Not specified	Not specified	Not specified	Not specified	0.9525	0.994
S. V. Wang, J. R. Rogers, Y. Jin, D. W. Bates and M. A. Fischer	2017	Use of electronic healthcare records to identify complex patients with atrial fibrillation for targeted intervention	Journal of the American Medical Informatics Association	Background: Practice guidelines recommend anticoagulation therapy for patients with atrial fibrillation (AF) who have other risk factors putting them at an elevated risk of stroke. These patients remain undertreated, but, with increasing use of electronic healthcare records (EHRs), it may be possible to identify candidates for treatment. Objective: To test algorithms for identifying AF patients w…	Medical Informatics	Clinical notes from EHR	2009 – 2011	Brigham and Women’s Hospital	USA	n/a	Manual specification of search terms	atrial fibrillation	Diseases of the circulatory system	Not specified	480	No	Not specified	480	1	Not specified	0.88	0.9	Not specified	Not specified	Not specified
W. W. Yim, S. W. Kwan and M. Yetisgen	2017	Classifying tumor event attributes in radiology reports	JOURNAL OF THE ASSOCIATION FOR INFORMATION SCIENCE AND TECHNOLOGY	Radiology reports contain vital diagnostic information that characterizes patient disease progression. However, information from reports is represented in free text, which is difficult to query against for secondary use. Automatic extraction of important information, such as tumor events using natural language processing, offers possibilities in improved clinical decision support, cohort identifi…	Computer Science	Radiology reports	n/a	University of Washington Medical Center	USA	CRF, Maximum Entropy	n/a	Tumor	Neoplasms	ClearNLP dependency parser	101	No	English	101	Not specified	Not specified	Not specified	Not specified	94%, 62%, 77%	Not specified	Not specified
Kreimeyer, K., Foster, M., Pandey, A., Arya, N., Halford, G., Jones, S.F., Forshee, R., Walderhaug, M. and Botsis, T.	2017	Natural language processing systems for capturing and standardizing unstructured clinical information: A systematic review	Journal of Biomedical Informatics	We followed a systematic approach based on the Preferred Reporting Items for Systematic Reviews and Meta-Analyses to identify existing clinical natural language processing (NLP) systems that generate structured information from unstructured free text. Seven literature databases were searched with a query combining the concepts of natural language processing and structured data capture. Two review…	Medical Informatics	n/a	n/a	n/a	USA	n/a	n/a	n/a	n/a	n/a	n/a	n/a	n/a	n/a	n/a	n/a	n/a	n/a	n/a	n/a	n/a
Wang Y, Wang L, Rastegar-Mojarad M, Moon S, Shen F, Afzal N, Liu S, Zeng Y, Mehrabi S, Sohn S, Liu H.	2017	Clinical information extraction applications: A literature review	Journal of Biomedical Informatics	Background: With the rapid adoption of electronic health records (EHRs), it is desirable to harvest information and knowledge from EHRs to support automated systems at the point of care and to enable secondary use of EHRs for clinical and translational research. One critical component used to facilitate the secondary use of EHR data is the information extraction (IE) task, which automatically ext…	Medical Informatics	n/a	n/a	n/a	USA	n/a	n/a	n/a	n/a	n/a	n/a	n/a	n/a	n/a	n/a	n/a	n/a	n/a	n/a	n/a	n/a
N. Afzal, V. P. Mallipeddi, S. Sohn, H. Liu, R. Chaudhry, C. G. Scott, I. J. Kullo and A. M. Arruda-Olson	2018	Natural language processing of clinical notes for identification of critical limb ischemia	International Journal of Medical Informatics	Background Critical limb ischemia (CLI) is a complication of advanced peripheral artery disease (PAD) with diagnosis based on the presence of clinical signs and symptoms. However, automated identification of cases from electronic health records (EHRs) is challenging due to absence of a single definitive International Classification of Diseases (ICD-9 or ICD-10) code for CLI. Methods and results I…	Medical Informatics	n/a (all type of patient notes in the EHRS)	2015	Mayo Clinic	USA	n/a	NLP (terminology recognition, mapping to UMLS, classification)	Critical limb ischemia	Diseases of the circulatory system	MedTagger	270336	No	English	792	96%%	0.91	0.84	0.98	0.9	Not specified	Not specified
J. H. Garvin, Y. Kim, G. T. Gobbel, M. E. Matheny, A. Redd, B. E. Bray, P. Heidenreich, D. Bolton, J. Heavirland, N. Kelly, R. Reeves, M. Kalsy, M. K. Goldstein and S. M. Meystre	2018	Automating quality measures for heart failure using natural language processing:a descriptive study in the department of veterans affairs	Journal of Medical Internet Research (JMIR)	Background: We developed an accurate, stakeholder-informed, automated, natural language processing (NLP) system to measure the quality of heart failure (HF) inpatient care, and explored the potential for adoption of this system within an integrated health care system. Objective: To accurately automate a United States Department of Veterans Affairs (VA) quality measure for inpatients with HF. Meth…	Medical Informatics	Doctor notes	n/a	Veterans Affairs	USA	n/a	terminology extraction	heart failure	Diseases of the circulatory system	Not specified	Not specified	No	English	Not specified	Not specified	Not specified	Not specified	Not specified	Not specified	Not specified	Not specified
N. Viani, C. Larizza, V. Tibollo, C. Napolitano, S. G. Priori, R. Bellazzi and L. Sacchi	2018	Information extraction from Italian medical reports: An ontology-driven approach	International Journal of Medical Informatics	Objective In this work, we propose an ontology-driven approach to identify events and their attributes from episodes of care included in medical reports written in Italian. For this language, shared resources for clinical information extraction are not easily accessible. Materials and methods The corpus considered in this work includes 5432 non-annotated medical reports belonging to patients with…	Medical Informatics	Medical reports	n/a	ICS Maugeri hospital	Italy	n/a	Regular Expression and domain-specific ontology	Arrhythmias	Diseases of the circulatory system	UIMA	5432	No	Italian	Not specified	Not specified	Not specified	Not specified	Not specified	Not specified	Not specified	Not specified

## Sheet: Diseases and Classifications
Identified Diseases		Disease Classifications	Number
Adrenal Nodules		Diseases of the circulatory system	38
Anastomosis Leakage		Neoplasms	34
Arrhythmias		Endocrine, nutritional and metabolic diseases	14
Atrial Fibrillation		Diseases of the digestive system	3
Axial Spondyloarthritis		Diseases of the musculoskeletal system and connective tissue	3
Breast Cancer		Diseases of the genitourinary system	2
Cardiovascular Disease		Mental and behavioural disorders	2
Cataracts		Diseases of the respiratory system	2
Celiac Disease		Diseases of the eye and adnexa	1
Cerebral Infarction		Diseases of the nervous system	1
Chronic Kidney Diseases
Cirrhosis
Colorectal Cancer
Congestive Heart Failure
Coronary Artery Disease
Critical Limb Ischemia
Depression
Diabetes Mellitus Type 2
Diabetic Retinopathy
Gastrointestinal Cancer
Head And Neck Cancer
Heart Disease
Hepatic Carcinomas
Hypertension
Kidney Failure
Liver Cancer
Lung Cancer
Lymphoma
Metastatic Prostate Cancer
Multiple Sclerosis
Non-Metastatic Invasive Neoplasm
Obesity (And Its Co-Morbidities)
Obstructive Pulmonary Disease
Osteoporosis
Papillary Mucinous Neoplasm (Pancreatic Cysts)
Primary Brain Tumor
Pulmonary Embolism
Pulmonary Invasive Mold Disease
Rheumatoid Arthritis
Systemic Lupus Erythematosus
Trileaflet Aortic Stenosis
Venous Thromboembolism
Cervical Cancer

## Sheet: Algorithms
Machine Learning Algorithm	Number of Papers
Support Vector Machines	18
Naïve Bayes	11
Conditional Random Fields	7
Random Forest	4
Maximum Entropy	3
Decision Tree	3
Deep Neural Networks	3
Logistic Regression	3
Rule-based	74

## Sheet: Publication Venues
Publication Venue Type	Number of papers		Authors' Country	Papers Published
Medical Informatics	70		USA	72
Clinical Medicine	31		Australia	3
Computer Science	5		UK	3
			China	2
			Norway	2
			Taiwan	2
			Bulgaria	1
			Canada	1
			Chile	1
			Denmark	1
			France	1
			Israel	1
			Italy	1
			Pakistan	1
			Poland	1
			Sweden	1
			Others	12
	Number of published papers per year
Publication Venue Type	2007	2008	2009	2010	2011	2012	2013	2014	2015	2016	2017	2018
Clinical Medicine	1	1	2	1	1	3	2	4	3	8	5	0
Medical Informatics	0	2	3	3	3	4	2	9	12	12	17	3
Computer Science	0	0	0	0	0	0	0	1	1	1	2	0

## Sheet: Excluded papers
Excluded (reason)	Number of papers
Not related to a chronic disease	32
Not related to NLP and clinical notes	9
Not Journal paper / not in English / full text missing	12
Total excluded (out of 159 assessed full text)	53
